# Supplementary material for: Prioritizing Risk in Preparation for a Demonstration Project: A Mixed Methods Feasibility Study of Oral Pre-Exposure Prophylaxis (PREP) among Female Sex Workers in South India
Source: PLoS One. 2016 Nov 23;11(11):e0166889. doi: 10.1371/journal.pone.0166889 (PMC5120793; doi:10.1371/journal.pone.0166889)
Supplement: S1 File — (XLSX) [file pone.0166889.s001.xlsx]

## Sheet: PrEP
Ashodaya Samithi
PrEP Feasibility Study Questionnaire			PrEP feasibility study questionnaire
1. INTERVIEW INFORMATION
#	NEW CODE	QUESTION	RESPONSES			SKIPS
1	INT_ID	Interviewer ID	[___|___]			Must be two digits
1.1	CODENUM	What is the participant's coupon code?	[___|___|___|___|___|___|___]___|___|___]
1.2	CONSENT1	Did the participant provide informed consent for the questionnaire?	1. Yes
			2. No			End Survey
1.3	REF_SEED	Is this participant a SEED?	1. Yes			Go to 2.1
			2. No
1.4	REF1	Who brought you in? RECORD SINGLE RESPONSE.	1. Ashodaya Peer Educator
			2. Ashodaya Outreach Worker
			3. Community Member
			96. Other (specify) __________________________________________
			97. Refused			Go to 2.1
			98. Don't know			Go to 2.1
1.5	REF2	How long have you known the person who brought you in? RECORD SINGLE RESPONSE.	1. Less than 6 months
			2. 6 months to 1 year
			3. More than 1 year
			97. Refused
			98. Don't know/Can't remember
2. DEMOGRAPHICS AND MARITAL STATUS
		INTERVIEWER: Now I am going to ask you some basic questions about yourself.
2.1	DEM_AGE	How old are you?	[____|____] (age)			If <18 years or can't calculate then end the survey. Participant is not eligible
			98. Don’t know
2.2	DEM_RES1	Where do you live now? Note: This is the place where the participant has lived for most of the past year.	Open ended: ___________________________________________
			97. Refused			Go to 2.4
2.3	DEM_RES2	How long have you lived in above place?	[ __ |__ ] (number of years)
			[ __ |__ ] (number of months if less than 1 year)
			97. Refused
			98. Don't know
2.4	DEM_RES3	In the last month, did you spend one or more nights away from this residence?	1. Yes
			2. No			Go to 2.6
			97. Refused			Go to 2.6
			98. Don’t know/Can't remember			Go to 2.6
2.5	DEM_RES4	If yes, how many days?	[____|____] (number of days)
			97. Refused
			98. Don't know/Can't remember
2.6	DEM_EDU1	Can you read and write?	1. Yes
			2. No
			97. Refused
2.7	DEM_EDU2	What is the highest class or level of education you have completed? RECORD SINGLE RESPONSE.	1. No formal schooling
			2. Primary school (1-4)
			3. Higher primary school (5-7)
			4. High school (8-10)
			5. PUC (11-12)
			6. Undergraduate degree
			7. Technical/Vocational School
			8. Graduate/Professional Degree
			96. Other education (specify): ________________________________________
			97. Refused
			98. Don't know/Can't remember
2.8	MARITAL	I would now like to ask you about your current marital status. Are you currently: READ OUT ANSWERS. RECORD SINGLE RESPONSE.	1. Unmarried (living alone)
			2. Unmarried (live-in partner)
			3. Married (live with husband)
			4. Married (live with partner other than husband)
			5. Married - living alone
			6. Divorced/separated - live alone
			7. Divorced/separated - live with partner
			8. Widowed - live alone
			9. Widowed - live with partner
			96. Other (specify):__________
			97. Refused
3. HEALTH UTILIZATION
		INTERVIEWER: Now I am going to ask you a few questions about your experience with the health care system. Remember that everything you say here is confidential and nobody will know it was you that gave the answers. If you feel uncomfortable answering certain questions you can always refuse to answer them.
3.1	HEALTH1	During the last twelve months have you sought medical care for any reason?	1. Yes
			2. No
			97. Refused
			98. Don't know
3.2	HEALTH2	Where do you normally go for healthcare? DO NOT READ OUT ANSWERS. RECORD ALL MENTIONED.	a. Government hospital/Health center
			b. Private clinics
			c. Pharmacy
			d. Ashodaya static clinic
			e. Ashodaya outreach clinic
			f. Traditional Doctor
			96. Other (specify):__________
			97. Refused
			98. Don't know
4. : SEX WORK
		INTERVIEWER: Now I am going to ask you some questions about your sex work. Remember that everything you say here is confidential and nobody will know it was you that gave the answers. If you feel uncomfortable answering certain questions you can always refuse to answer them.
4.1	FVSEXAGE	At what age did you first have sex with a male partner? (Sex being defined as vaginal or anal intercourse.)	|____|____] (age in years - first sex)
			97. Refused
			98. Don't know/Can't remember
4.2	SXWK1	At what age did you first receive money or gifts for sex?	|____|____] (age in years - start sex work)
			97. Refused
			98. Don't know/Can't remember
4.3	SXWK2	How long have you been practicing sex work? Note: By sex work we mean that you have received money, food, clothes or other gifts in exchange for sex.	|____|____] days
			|____|____] weeks
			|____|____] months
			|____|____] years
			97. Refused
			98. Don't know/can't remember
4.4	FSEXLOC1	In the past month, where did you generally solicit or pick up your clients? RECORD ALL MENTIONED.	a. Rented home or friends' home
			b. Through cell phone
			c. Own home
			d. Through a broker/pimp
			e. Public places (e.g., park, street)
			f. Lodge, hotel, motel or bar
			g. Dhaba
			h. Highway
			96. Other (specify) ___________________
			97. Refused
4.5	FSEXLOC2	In the past month, where did you entertain or provide services for most of your clients? RECORD ALL MENTIONED.	a. Own home
			b. Rented home or friend's home
			c. Client's home
			d. Public places (e.g., park, street)
			e. Lodge, hotel or motel
			f. Dhaba
			g. Client's vehicle
			96. Other (specify) ___________________
			97. Refused
4.6	SXWK3	Approximately how many clients do you have in a day?	[____|____] (clients/day)
			97. Refused
			98. Don't know/Can't remember
4.7	SXWK4	Approximately how many days in a month do you do sex work?	[____|____] (number of days/month)
			97. Refused
			98. Don't know/Can't remember
4.8	CONDBRK	In the past month have you had the experience of a condom breaking while it is being used?	1. Yes
			2. No
			97. Refused
4.9	SWINC1	On an average, how much money do you charge per sex act? THIS AMOUNT MAY VARY BY SEX ACT, BUT ASK FOR AN ESTIMATE OF THE AVERAGE AMOUNT PER SEX ACT.	[____|____|____|____|____] (Rupees)
			97. Refused
			98. Don't know/Can't remember
4.1	SWINC1a	How much do you charge for an overnight stay with a client?	[____|____|____|____|____] (Rupees)
			96. No overnight stay
			97. Refused
			98. Don't know/Can't remember
4.11	SWINC2	In the past month, what was your average monthly income? (Include sex work and other work.)	[____|____|____|____|____] (Rupees)
			97. Refused
			98. Don't know/Can't remember
5. SEXUAL BEHAVIOR WITH CLIENTS
		INTERVIEWER: I’m going to ask you a series of questions about your occasional clients. Please remember, a new/occasional client is a paying client who has come to you once or a few times in the last one month and who gave you money or gifts in return for sex, but you do not remember their face or you do not know them.
5.1	OC_NUM	In the past one week, how many times have you had sex with occasional clients?	[____|____|____|(Number of times)
			97. Refused
			98. Don't know/Can't remember
5.2	OC_COND1	How often will your occasional clients use a condom with you? RECORD SINGLE RESPONSE.	1. Never
			2. Sometimes
			3. Most of the time
			4. Every time
			97. Refused
5.3	OC_COND2	Out of the last 10 occasional clients, how many of them did not use a condom when they had sexual intercourse with you?	[____|____|____|(Number of clients)
			97. Refused
			98. Don't know/Can't remember
5.4	OC_COND3	Did the occasional client you last had sex with use a condom?	1. Yes
			2. No			Go to 5.6
			97. Refused			Go to 5.7
5.5	OC_COND3a	Who suggested condom use? RECORD SINGLE RESPONSE.	1. I did			Go to 5.7
			2. Client did			Go to 5.7
			3. We decided together			Go to 5.7
			97. Refused			Go to 5.7
			98. Don't know/Can't remember			Go to 5.7
5.6	OC_COND3b	If no, what was the reason for not using condom?	Please specify: ______________________________________
			97. Refused
5.7	OC_REF1	In the past one week, did any of your occasional clients want you to have sex without a condom?	1. Yes
			2. No			Go to 5.9
			97. Refused			Go to 5.9
5.8	OC_REF2	If yes, how many times did you refuse to have sex without a condom with your occasional clients in the past one week?	[ __ |__ ](Number of times)
			97. Refused
			98. Don't know/Can't remember
5.9	OC_ASEX1	Have you ever had anal sex with any of your occasional clients?	1. Yes
			2. No			Go to 5.11
			97. Refused			Go to 5.11
5.1	OC_ASEX2	Did the occasional client you last had anal sex with use a condom?	1. Yes
			2. No
			97. Refused
		INTERVIEWER: I’m going to ask you a series of questions about your regular clients. Please remember, a regular or repeat client is a paying client who comes to you repeatedly and you recognize well; someone who gives you money or gifts in return for sex.
5.11	RC_NUM	In the past one week, how many times have you had sex with regular clients?	[____|____|____|(Number of times)
			97. Refused
			98. Don't know/Can't remember
5.12	RC_COND1	How often will your regular clients use a condom with you? RECORD SINGLE RESPONSE.	1. Never
			2. Sometimes
			3. Most of the time
			4. Every time
			97. Refused
5.13	RC_COND2	Out of last 10 regular clients, how many of them did not use a condom when they had sexual intercourse with you?	[____|____|____|(Number of clients)
			97. Refused
			98. Don't know/Can't remember
5.14	RC_COND3	Did the regular client you last had sex with use a condom?	1. Yes
			2. No			Go to 5.16
			97. Refused			Go to 5.17
5.15	RC_COND3a	Who suggested condom use? RECORD SINGLE RESPONSE.	1. I did			Go to 5.17
			2. Client did			Go to 5.17
			3. We decided together			Go to 5.17
			97. Refused			Go to 5.17
			98. Don’t know/Can't remember			Go to 5.17
5.16	RC_COND3b	If no, what was the reason for not using a condom?	Please specify: ______________________________________
			97. Refused
5.17	RC_REF1	In the past one week, did any of your regular clients want you to have sex without a condom?	1. Yes
			2. No			Go to 5.19
			97. Refused			Go to 5.19
5.18	RC_REF2	If yes, how many times did you refuse to have sex without a condom with your regular clients in the past one week?	[ __ |__ ](Number of times)
			97. Refused
			98. Don't know/Can't remember
5.19	RC_ASEX1	Have you ever had anal sex with any of your regular clients?	1. Yes
			2. No			Go to 5.21
			97. Refused			Go to 5.21
5.2	RC_ASEX2	Did the regular client you last had anal sex with use a condom?	1. Yes
			2. No
			97. Refused
5.21		Out of every 10 clients, how many of them are occasional and how many of them regular/repeat clients?	Occasional Clients: [____|____]
			Repeat Clients: [____|____]
6. SEXUAL BEHAVIOR WITH REGULAR PARTNERS
		INTERVIEWER: Now I am going to ask you a series of questions about your non-paying partners; individuals that you don't consider to be clients. As mentioned previously, a non-paying partner is a non-commercial partner, someone who does not give you money or gifts in return for sex and someone for whom you feel an emotional attachment.
6.1	RP_RLTN1	Do you have a regular non-paying sexual partner?	1. Yes
			2. No			Go to 7.1
6.2	RP_RLTN2	How would you describe your relationship with this person? RECORED SINGLE RESPONSE.	1. Permanent/Husband
			2. Steady/Live-in Partner
			3. Casual
			4. One night stand
			96. Other (specify):__________
			97. Refused
			98. Don't know/Can't remember
6.3	RP_COND1	How often will your regular partner use a condom with you? RECORD SINGLE RESPONSE.	1. Never
			2. Sometimes
			3. Most of the time
			4. Every time
			97. Refused
6.4	RP_COND2	When you last had sex with your regular partner did he use a condom?	1. Yes
			2. No			Go to 6.6
			97. Refused			Go to 6.7
6.5	RP_COND2a	Who suggested condom use? RECORD SINGLE RESPONSE.	1. I did			Go to 6.7
			2. Partner did			Go to 6.7
			3. We decided together			Go to 6.7
			97. Refused			Go to 6.7
			98. Don’t know/Can't remember			Go to 6.7
6.6	RP_COND2b	If no, what was the reason for not using condoms?	Please specify: ______________________________________
			97. Refused
6.7	RP_ASEX1	Have you ever had anal sex with your regular partner?	1. Yes
			2. No			Go to 6.9
			97. Refused			Go to 6.9
6.8	RP_ASEX2	When you last had anal sex with your regular partner did he use a condom?	1. Yes
			2. No
			97. Refused
6.9	RP_RLTN3	Have you had any other non-paying regular partner/boy friend in the past year (other than the regular partner we just talked about)?	1. Yes
			2. No			Go to 7.1
6.1	RP_RLTN4	How would you describe your relationship with this person? RECORD SINGLE RESPONSE.	1. Permanent/Husband
			2. Steady/Live-in Partner
			3. Casual
			4. One night stand
			96. Other (specify):__________
			97. Refused
			98. Don't know/Can't remember
7. CONDOMS
		INTERVIEWER: Now I am going to ask you a few questions about condom use. Remember that everything you say here is confidential and nobody will know it was you that gave the answers. If you feel uncomfortable answering certain questions you can always refuse to answer them.
7.1	CONDOM1	Where do you usually obtain condoms? DO NOT READ OUT ANSWERS. RECORD ALL MENTIONED.	a. Government sector clinic/hospital/ICTC
			b. Private hospital/clinic
			c. Pharmacy
			d. Shop/Supermarket
			e. Café/Bar/Nightclub
			f. Petrol Station
			g. Hotel
			h. Market/Bus Stand
			i. At Work
			j. Street Vendor
			k. Friends
			l. Peer Educators
			m. Ashodaya Samithi
			n. School
			o. Most clients bring their own condoms
			96. Other (specify):__________
			97. Refused
			98. Don't know/Can't remember
7.2	CONDOM2	Have you had a condom break during sex in the past year?	1. Yes
			2. No
			97. Refused
			98. Don't know/Can't remember
7.3	CONDOM3	Are you very satisfied, satisfied, a little satisfied, or not satisfied with the current availability of condoms? RECORD SINGLE RESPONSE. RECORD ONLY ONE ANSWER.	1. Very satisfied
			2. Satisfied
			3. A little satisfied
			4. Not satisfied
			97. Refused
			98. Don't know
7.4	CONDOM4	Are you very satisfied, satisfied, a little satisfied, or not satisfied with the current quality of condoms? RECORD SINGLE RESPONSE. RECORD ONLY ONE ANSWER.	1. Very satisfied
			2. Satisfied
			3. A little satisfied
			4. Not satisfied
			97. Refused
			98. Don't know
7.5	CONDOM5	In the last 10 times you entertained clients, how many clients carried a condom with them?	[____|____] (Number of clients)
			97. Refused
			98. Don't know
8. HIV TESTING HISTORY
		INTERVIEWER: Now I am going to ask you some questions about HIV testing and your experience. Remember that you do not have to answer any questions you do not feel comfortable answering and that everything you say here is confidential and nobody will know it was you that gave the answers.
8.1	HCT1	Have you ever been tested for HIV?	1. Yes			Go to 8.3
			2. No
			97. Refused			Go to 8.4
			98. Don't know			Go to 8.4
8.2	HCT2	IF NOT TESTED: Why have you not had an HIV test? DO NOT READ OUT ANSWERS. RECORD ALL MENTIONED.	a. Don't know where to go			Go to 8.4
			b. I am not infected			Go to 8.4
			c. Not at risk of getting HIV/AIDS			Go to 8.4
			d. I trust my partner			Go to 8.4
			e. Fear to discover that I am positive			Go to 8.4
			f. I am not ready to get the test			Go to 8.4
			g. Lack of confidentiality			Go to 8.4
			h. Don't want to be stigmatized			Go to 8.4
			i. Fear To lose job			Go to 8.4
			96. Other (specify):__________			Go to 8.4
			97. Refused			Go to 8.4
			98. Don't know			Go to 8.4
8.3	HCT3	IF TESTED: When was the last time you were tested? RECORD SINGLE RESPONSE.	1. Less than 3 Months ago
			2. 3 to 5 Months ago
			3. 6 to 11 Months ago
			4. 1 to 2 Years ago
			5. 3 to 5 Years ago
			6. 5 Years Or More ago
			97. Refused
			98. Don't know
8.4	HCT4	Has your regular partner been tested for HIV?	1. Yes
			2. No			Go to 9.1
			3. Don't have any regular partner			Go to 9.1
			97. Refused			Go to 9.1
			98. Don’t know/Can't remember			Go to 9.1
8.5	HCT5	If you feel comfortable sharing, what is your regular partner's HIV status?	1. HIV Negative
			2. HIV Positive
			97. Refused
			98. Do not know his HIV status
9.PrEP
9.1	PrEP_HRD1	Have you heard about PrEP?	1. Yes
			2. No			Go to instruction before 9.13
9.2	PrEP_HRD2	How have you heard about PrEP? RECORD ALL MENTIONED.	a. From a friend
			b. From other FSWs/community members
			c. From a peer outreach worker
			d. Attended Ashodaya training session
			96. Other (specify):__________
			97. Refused
		INTERVIEWER: We are interested in what you have heard or know about PrEP. Please answer true or false to the following statements.
9.3	PrEP_TF1	PrEP is not recommended for HIV positive individuals.	1. True
			2. False
			97. Refused
			98. Don't know
9.4	PrEP_TF2	Taking PrEP is 100% certain to prevent HIV infection.	1. True
			2. False
			97. Refused
			98. Don't know
9.5	PrEP_TF3	People who start to use PrEP often have side effects.	1. True
			2. False
			97. Refused
			98. Don't know
9.6	PrEP_TF4	PrEP must be taken once a day every day.	1. True
			2. False
			97. Refused
			98. Don't know
9.7	PrEP_TF5	PrEP prevents HIV.	1. True
			2. False
			97. Refused
			98. Don't know
9.8	PrEP_TF6	PrEP prevents sexually transmitted infections.	1. True
			2. False
			97. Refused
			98. Don't know
9.9	PrEP_TF7	PrEP prevents pregnancy.	1. True
			2. False
			97. Refused
			98. Don't know
9.1	PrEP_TF8	It is necessary to have a negative HIV test before starting the use of PrEP.	1. True
			2. False
			97. Refused
			98. Don't know
9.11	PrEP_TF9	Once you start PrEP, it is not compulsory to use condoms each time you have sex.	1. True
			2. False
			97. Refused
			98. Don't know
9.12	PrEP_TF10	PrEP can be taken/used only by HIV negetive people.	1. True
			2. False
			97. Refused
			98. Don't know
		INTERVIEWER: Pre-exposure prophylaxis (or PrEP or Truvada) is the use of antiretroviral drugs by HIV negative people to reduce the risk of the acquisition of HIV infection. Recent research studies have shown that people who took PrEP pills every day were less likely to become infected with HIV. Studies have shown that PrEP or antiretrovirals for people who are HIV negative are safe and cause few …
9.13	PrEP_INT1	Would you be interested in taking PrEP to prevent HIV?	1. Yes			Go to 9.15
			2. No
			97. Refused			Go to 9.16
9.14	PrEP_INT2	If 'no' what are the reasons for not taking PrEP?	Open ended: ___________________________________________ If participant gives the reason as being HIV+, then If participant gives another reason, then			Go to 9.32 Go to 9.16
			97. Refused			Go to 9.16
9.15	PrEP_INT3	If yes, would you be willing and able to take PrEP every day to prevent HIV infection?	1. Yes			Go to 9.17
			2. No
			97. Refused
9.16	PrEP_NDINF	What additional information would you need before you decide to use PrEP? RECORD ALL MENTIONED. NOTE: If option 'g' selected, then the other options cannot be selected.	a. I need to know which women will be given PrEP
			b. I need to know more about side effects of taking PrEP
			c. I need to know more about the benefits of taking PrEP
			d. I need to know more about the procedures for taking PrEP
			e. I would like to speak to a doctor/counselor before starting PrEP
			f. I would like to know when PrEP will be available
			g. I do not need any more information to make my decisions			Go to 9.32
			96. Other (specify):__________
			97. Refused
9.17	PrEP_AVAIL1	If you had access to PrEP and you decided to take it, where would you like to collect it? RECORD SINGLE RESPONSE.	1. I want it to be delivered to my home
			2. I want to collect it from clinic/DIC
			3. I want to collect it from peer educator/community leader
			4. I want to collect it from my friend
			5. I want to collect it from drug shop/pharmacy
			96. Other (specify):__________
			97. Refused
9.18	PrEP_AVAIL2	How often would you like to collect it/have it delivered? RECORD SINGLE RESPONSE.	1. Daily
			2. Weekly
			3. Monthly
			96. Other (specify):__________
			97. Refused
9.19	PrEP_CHNG1	What challenges would you have in taking PrEP every day? RECORD ALL MENTIONED.	a. I might experience side effects
			b. I might have difficulty taking PrEP as I consume alcohol
			c. Others might see me take PrEP/ask questions about PrEP
			d. My boyfriend/partner/lover might not give me permission to take PrEP
			e. It is difficult to take tablets everyday
			f. I live far, it will be difficult to travel to the office to collect tablets/for regular check-ups
			g. I cannot afford to pay for my travel to the office
			h. It will be difficult to take tablets when I am away on contract work
			i. People might suspect that I have HIV
			j. I might have difficulty in paying for PrEP medicine
			96. Other (specify):__________
			97. Refused
9.2	PrEP_CHNG5	Do you feel that if you start taking PrEP, your peers/other sex workers will treat you differently?	1. Yes
			2. No			Go to 9.22
			97. Refused			Go to 9.22
9.21	PrEP_CHNG5A	If ‘Yes’, how? RECORD ALL MENTIONED.	a. They might spread rumours about me
			b. I might face discrimination/be excluded from social events
			c. They might threaten me
			d. People may think that I have HIV/other illnesses
			96. Other (specify):__________
			97. Refused
9.22	PrEP_COND1	While taking PrEP, will you continue to use condoms?	1. Yes			Go to 9.24
			2. No
			97. Refused			Go to 9.25
9.23	PrEP_COND2	If no, why not?	Open ended: ___________________________________________			Go to 9.25
			97. Refused			Go to 9.25
9.24	PrEP_COND3	Will you continue to use condoms… READ RESPONSES AND RECORD SINGLE RESPONSE.	1. More than you do now
			2. Same as you do now
			3. Less than you do now
			97. Refused
9.25	PrEP_COND4	If you were to take PrEP, how do you think your condom use would change with clients? RECORD SINGLE RESPONSE.	1. More condom use
			2. Same condom use
			3. Less condom use
			97. Refused
9.26	PrEP_COND5	If you were to take PrEP, how do you think your condom use would change with your regular partner? RECORD SINGLE RESPONSE.	1. More condom use
			2. Same condom use
			3. Less condom use
			4. I don't have a regular partner
			97. Refused
9.27	PrEP_SDEFF	If you had any side effects (for ex., nausea, vomiting, headaches or dizziness) after starting PrEP, would you continue taking it?	1. Yes
			2. No
			97. Refused
9.28	PrEP_HIVTST	Would you be willing to take an HIV test every three months in order to continue taking PrEP?	1. Yes
			2. No
			97. Refused
9.29	PrEP_BTST	Would you be willing to undergo other blood tests as and when required to continue taking PrEP?	1. Yes
			2. No
			97. Refused
9.3	PrEP_FREE	If PrEP was given free of cost how long would you be interested in taking PrEP? RECORD SINGLE RESPONSE.	1. For one month only
			2. For three months only
			3. For six months only
			4. For one year only
			5. For two years only
			6. For five years only
			7. As long as required
			96. Other (specify):__________
			97. Refused
9.31	PrEP_COST	If PrEP was not free of cost, how much would you be willing to pay for PrEP?	[____|____|____|____] (Rupees per day) If participant not willing to pay, enter "0000"
			97. Refused
9.32	PrEP_ELG	Who do you think should be eligible for the PrEP demostration project? RECORD ALL MENTIONED.	a. New SWs (below 6 month of duration in sex work profession)
			b. Younger SWs (below age of 25 years)
			c. Old SWs (above age of 45 years) who will not have adequate number of clients and can compromise condom use
			d. SWs who do not use condoms with regular partner consistently
			e. SWs who do not use condoms with clients consistently
			f. SWS who drink alcohol regularly
			g. SWs who travel outstation for sex work frequently
			h. SWs who do not use condoms when clients offer more money
			96. Other (specify):__________
			97. Refused
10. VIOLENCE
		INTERVIEWER: Now I am going to ask you some questions about your personal experience with violence. These questions can be sensitive and you can refuse to answer any question that makes you feel uncomfortable.
10.1	VLNC2	In the last 12 months, how many times would you say someone has beaten (hurt, hit, slapped, pushed, kicked, punched, choked, burned but not used weapon) you? RECORD SINGLE RESPONSE.	1. Once
			2. 2-5 times
			3. 6-10 times
			4. 11 or more times
			5. Never
			96. Other (specify):____________________
			97. Refused
			98. Don't know
10.2	VLNC3	In the past 12 months, did anyone ever force you to have sex with them by sexually assaulting or raping you?	1. Yes
			2. No			Go to 11.1
			97. Refused			Go to 11.1
10.3	VLNC4	Was a condom used the last time someone forced you to have sex?	1. Yes
			2. No
			97. Refused
			98. Don't know
11. ALCOHOL AND DRUGS
		INTERVIEWER: Now I am going to ask you some questions about drug and alcohol use. Remember that everything you say here is confidential and nobody will know it was you that gave the answers.
11.1	ALCOHOL1	How often have you had alcohol in the last 6 months? READ RESPONSES AND RECORD SINGLE RESPONSE.	1. Did not drink			Go to 11.3
			2. Once a month or less
			3. 2-4 times a month
			4. 2-3 times per week
			5. 4 + times per week
			97. Refused
			98. Don't know
11.2	ALCOHOL5	How often do you have a quarter bottle or more on one occasion? READ RESPONSES AND RECORD SINGLE RESPONSE.	1. Never
			2. Monthly or less
			3. 2-4 times a month
			4. 2-3 times per week
			5. 4 + times a week
			97. Refused
			98. Don't know
11.3	ALCOHOL2	Has it ever happened that you were not able to use a condom because you were drunk?	1. Yes
			2. No			Go to 11.6
			97. Refused			Go to 11.6
			98. Don't know			Go to 11.6
11.4	ALCOHOL3	If yes, when was the last time it happened? RECORD SINGLE RESPONSE.	1. Within the last 1 month
			2. 2-6 months ago			Go to 11.6
			3. 7-11 months ago			Go to 11.6
			4. 1-2 years ago			Go to 11.6
			5. More than 2 years ago			Go to 11.6
			97. Refused			Go to 11.6
			98. Don't know			Go to 11.6
11.5	ALCOHOL4	How many times has it happened in the last one month?	[__|___] (Number of times)
			97. Refused
			98. Don’t know
11.6	DRUGS1	During the last 6 months have you consumed any drugs without having a medical reason?	1. Yes
			2. No			Go to 12.1
			97. Refused			Go to 12.1
			98. Don't know/Can't remember			Go to 12.1
11.7	DRUGS2	Which drugs did you use? RECORD ALL MENTIONED.	Please specify:_______________________________________
			97. Refused
			98. Don't know/Can't remember
12. PEER EDUCATION AND INTERVENTION EXPOSURE
		INTERVIEWER: Now I am going to ask you some questions about your experience with peer educators. Remember that everything you say here is confidential and nobody will know it was you that gave the answers. If you feel uncomfortable answering certain questions you can always refuse to answer them.
12.1	PEEREDU1	Have you ever been in contact with any peer educator/worker from Ashodaya?	1. Yes
			2. No			Go to 12.6
			97. Refused			Go to 12.6
			98. Don't know/Not sure			Go to 12.6
12.2	PEEREDU1a	How long ago was the first time you were contacted by a peer educator/worker from Ashodaya?	[__|__] days
			[__|__] weeks
			[__|__] months
			[__|__] years
			97. Refused
			98. Don't know/Not sure
12.3	PEEREDU2	How many times have you been in contact with peer educators/workers from Ashodaya in the last 12 months?	[__|__|__] (number of times)
			97. Refused
			98. Don't know
12.4	PEEREDU3	What services or information did you receive from peer educator(s)/worker(s)? READ OUT ANSWERS. RECORD ALL MENTIONED. Note: If option 'j' selected, then the other options cannot be selected.	a. General HIV/STI prevention/transmission information			IF CONDOMS NOT MENTIONED OR IF RESPONSE CHOICE "j" MENTIONED, THEN GO TO 12.6.
			b. Condoms
			c. Referral for STI Treatment
			d. Referral for ICTC
			e. Health check-up
			f. Free medicine for STIs
			g. Free medicine for general health problems
			h. Membership in a self-help group/Membership in co-operative bank
			i. Training/meetings
			j. Did not avail any services
			96. Other (specify):________________________
			97. Refused
			98. Don't know
12.5	ASHCOND	IF GIVEN CONDOMS: How often are you given condoms by a peer educator/worker from Ashodaya? RECORD SINGLE RESPONSE.	1. Every day
			2. Once a week
			3. More than once a week
			4. Fortnightly
			5. Once a month
			6. As needed
			96. Other (specify):____________________
			97. Refused
			98. Don't know/Can't remember
12.6	ASHCLIN1	Have you ever been to the clinic(s) run by the Ashodaya Samithi?	1. Yes
			2. No
			97. Refused
			98. Don't know
13. SEXUAL IDENTITY AND NETWORKS
		INTERVIEWER: Now I am going to ask you some questions about your sexual identity and your network. Please take your time to carefully think about these questions. Please give me your best estimates. You do not need to give me their names. They may or may not identify themselves as being female sex workers. This includes anyone that has sex for money or gifts. Please give me your best estimate. IF…
13.1	NETSIZE1	Approximately how many other women who have sex for money do you think live in and around Mysore/Mandya?	[__|__|__|__|__|__|__] (number of FSW) (000=none)
			(0000000=none)
13.2	NETSIZE2	Of those <response from 13.1>, how many do you know by name and they know yours?	[__|__|__|__|__|__|__] (number of FSW) (000=none)
			(0000000=none)
13.3	NETSIZE3	Of those <response from 13.1>, how many can you contact in the next month?	[__|__|__|__|__|__|__] (number of FSW) (000=none)
			(0000000=none)
13.4	NETSIZE4	How many of them <response from 13.3> have you seen or met in the last one month?	[__|__|__|__|__|__|__] (number of FSW) (000=none)
			(0000000=none)
13.5	NETSIZE6	Of those <response from 13.3>, about how many of them would you say identify themselves as female sex workers?	[__|__|__|__|__|__|__] (number of FSW) (000=none)
			(0000000=none)
13.6	NETSIZE9	Of those <response from 13.3>, about how many would you consider recruiting into this study?	[__|__|__|__|__|__|__] (number of FSW) (000=none)
			(0000000=none)
13.7	CODENUM2	INTERVIEWER: Reenter the participants coupon code	[___|___|___|___|___|___|___]___|___|___]			If 13.7 not equal to code entered at the beginning, then have interviewer reenter CODENUM1 and CODENUM2
